# Supplementary material for: Indoor Air Quality and Bioaerosols in Spanish University Classrooms
Source: Toxics. 2024 Mar 20;12(3):227. doi: 10.3390/toxics12030227 (PMC10975315; doi:10.3390/toxics12030227)
Supplement: Supplementary file 1 [file toxics-12-00227-s001.zip]

Archive with 1 entries (1 files):
- toxics-2873404-supplementary.pdf
